# Supplementary material for: PHD1 controls muscle mTORC1 in a hydroxylation-independent manner by stabilizing leucyl tRNA synthetase
Source: Nat Commun. 2020 Jan 10;11:174. doi: 10.1038/s41467-019-13889-6 (PMC6954236; doi:10.1038/s41467-019-13889-6)
Supplement: Supplementary file 4 — Source Data [file 41467_2019_13889_MOESM4_ESM.xlsx]

## Sheet: Fig 1
Panel A	WT												PHD1 ko
SOL	5.97	8.55	7.67	7.5	6.11	5.64	10.06	7.09	6.79	11.08	10.13	9.88	8.18	7.82	7.32	6.3	6.46	9.08	7.28	7.77
EDL	9.85	12.6	9.18	10.81	9.56	9.41	8.65	9.63	10.87	7.5	9.11	12.21	9.39	8.92	7.91	7.16	7.93	8.92	9.05	8.53
GAS	162.46	162.49	169.5	167.15	155.19	148.75	184.37	172.33	161.44	196.79	181.56	210.55	146.98	116.93	124.07	91.88	113.14	142.53	134.84	115.76
TA	58.4	55.38	53	52.97	42.91	47.99	51.09	45.72	48.39	58.04	55.39	61.73	51.51	39.58	43.74	35.33	30.33	46.15	48.42	41.23
Panel B
WT	PHD1KO
79.0732	70.7712
84.0323	79.3557
84.4186	76.6571
78.7467	76.4368
84.9167	62.4646
81.906	65.043
	64.7945
Panel C
WT	PHD1KO
20.9268	29.2288
15.9677	20.6443
15.5814	23.3429
21.2533	23.5632
15.0833	37.5354
18.094	34.957
	35.2055
Panel D
WT	PHD1KO
39.7	28
37.3	31.5
32	32.7
36	30
31.5	31.9
38.9	27.8
34.8	31.7
32.4	29.5
Panel E
	WT							PHD1KO
500	0	0	0	0.865801	0	0.574713	0	0	0.675676	1.07991	0.588235	0.19084
1000	2.58621	2.7027	4.22886	9.52381	0	11.2069	10.6918	13.2997	18.9189	13.1749	5.88235	7.25191
1500	8.04598	9.12162	12.1891	22.5108	4.0404	17.5287	25.9958	22.7273	21.3964	19.8704	14.7059	28.626
2000	10.9195	17.2297	13.6816	13.4199	7.07071	12.6437	19.9161	14.4781	6.75676	15.7667	20	23.3779
2500	11.4943	17.2297	14.4279	11.2554	8.08081	12.3563	13.2075	10.9428	8.55856	6.91145	23.5294	12.3092
3000	14.6552	17.2297	12.1891	10.3896	11.1111	11.2069	7.33753	9.09091	12.3874	11.6631	17.6471	10.1145
3500	15.8046	12.5	14.9254	11.2554	27.2727	11.7816	4.8218	9.76431	11.4865	9.71922	10	7.15649
4000	14.3678	6.08108	13.1841	10.3896	20.202	4.02299	4.8218	6.90236	7.88288	9.07127	5.29412	3.53053
4500	10.0575	7.43243	9.20398	6.49351	14.1414	3.16092	1.25786	5.72391	7.20721	5.83153	1.76471	1.71756
5000	4.31034	5.06757	3.48259	3.0303	7.07071	4.02299	2.93501	4.3771	2.92793	4.31965	0	0.954198
5500	2.87356	2.02703	0.746269	0	0	1.43678	1.88679	1.6835	0.900901	1.2959	0	0.858779
Panel F
	Frequency (Hz)	WT									PHD1KO
1	1	28	30.2	28.9	35.7	24.268	25.015	29.9	29.7	27.6	32.3	29.9	25.5	18.9132	23.1846	29.7	25
30	30	129.2	146.8	120	152.1	128.32	125.91	144.7	122.9	136.8	157.8	113.8	108.2	92.0739	109.124	139.9	114.2
50	50	145	164.6	146.3	179.4	156.44	160.34	177.7	164.5	164.2	183.6	129.7	132	111.924	134.54	164.3	137.1
80	80	154.3	173.5	161.2	198.4	171.01	181.76	197.4	185.1	180.7	198.7	138	148.7	127.495	151.603	179.6	154.4
150	150	160.2	177.2	168.5	203.5	177.07	191.69	202.9	193.8	187	203.6	138.7	158.1	135.011	161.34	186.8	165.5
250	250	159.1	176.2	165	200.3	169.61	186	198.2	193.9	166.6	196.8	132.8	154.2	130.124	160.761	184.5	169.2
300	300	158.1	175.8	163.2	201	167.86	184.87	198.1	193.8	165	192	130.6	152.7	128.874	158.372	184.8	173.7
Panel G
	WT									PHD1ko
Atrogin-1	2.04	0.57	1.08	0.74	1.14	1.12	0.9	0.4	1.07	1.07	1.82	1.13	0.77	1.7	0.54	0.82
MuRF1	0.56	0.86	0.68	1.02	0.64	1.5	1.22	1.52	0.78	1.09	1.88	1.97	1.07	1.35	0.64
Itch	0.67	1.19	0.84	0.78	0.56	1.29	1.09	1.59		0.7	0.9	1.18	1.82	1.12	1.07	0.47
SMART	0.59	1.23	1.16	0.63	0.6	1.78	1.06	0.95		1.25	1.32	2.15	1.09	1.64	2.48	0.66
MUSA1	0.45	1.14	1.19	0.9	0.66	1.71	0.85	1.11		0.81	1.84	1.67	2.82	1.57	1.68	0.63
FbxO31	0.34	0.87	1.15	0.88	0.54	2.24	0.9	1.09		0.67	1.14	0.89	1.83	1.25	1.03	0.41
LC3bII / I			P62
WT	PHD1ko		WT	PHD1ko
0.934933	0.789136		0.674303	0.654307
0.57441	0.970729		0.515085	0.733608
1.01279	0.270029		1.11419	1.17689
1.09747	0.678401		1.37194	1.50609
1.3804	0.41077		1.32447	1.0337
Only stv was analysed

## Sheet: Fig2A Loading
Panel A loading
	Gel 1	Band No.	Volume (Int)			WT SAL	KO SAL	WT LEU	KO LEU
WT SAL	Lane 1	1	55190058			55190058	60717336	56733879	53712129
KO SAL	Lane 2	2	60717336			0	56762847	57187167	60741357
WT LEU	Lane 3	3	56733879					55679913	55453116
KO LEU	Lane 4	4	53712129					46463550	42079335
WT LEU	Lane 5	7	57187167					33912042	30505803
KO LEU	Lane 6	8	60741357					35880387
WT LEU	Lane 7	9	55679913
KO LEU	Lane 8	10	55453116
INS POOL	Lane 9		46135824
	Gel 2	Band No.
WT SAL	Lane 1	5	56762847
KO SAL	Lane 2	6	46463550
WT LEU	Lane 3	11	42079335
KO LEU	Lane 4	12	33912042
WT LEU	Lane 5	13	30505803
KO LEU	Lane 6	14	35880387
WT LEU	Lane 7	15	42275226
INS POOL	Lane 8		37245453
	Gel 3	mouse
WT SAL	Lane 1	20	20852928
KO SAL	Lane 2	21	19528848
WT LEU	Lane 3	22	16400592
KO LEU	Lane 4	23	18947592
WT SAL	Lane 5	24	19779696
KO SAL	Lane 6	25	20856996
WT LEU	Lane 7	26	21402504
KO LEU	Lane 8	27	24464196
WT SAL	Lane 9	28	23964372
KO SAL	Lane 10	29	25349616
	Lane 11	POOL	22688280
	Gel 4	mouse
WT SAL	Lane 1	30	35691861
KO SAL	Lane 2	31	30370455
WT LEU	Lane 3	32	21782778
KO LEU	Lane 4	33	21539274
WT SAL	Lane 5	34	20557107
KO SAL	Lane 6	35	23881974
WT SAL	Lane 7	36	28352541
KO LEU	Lane 8	37	36290133
KO SAL	Lane 9	38	35650308
	Lane 10	POOL	39335016
	Gel 5	mouse
WT SAL	Lane 1	52	7637739
KO SAL	Lane 2	53	7417315
WT SAL	Lane 3	54	6873275
KO SAL	Lane 4	55	7095502
WT LEU	Lane 5	58	7007952
KO LEU	Lane 6	59	6978608
WT SAL	Lane 7	56	6957776
KO SAL	Lane 8	57	7443518
WT LEU	Lane 9	60	20853528
KO LEU	Lane 10	61	8637645
POOL	Lane 11	POOL	8303843
Panel B pS6K1

## Sheet: Fig2A phospo-S6K1 
	WT													PHD1 -/-
Saline	0.746899	0.379424	2.09511	2.20225	1.4726	0.28892	0.733523	2.30074	0.757571	0	0.022962			0.549847	0.266246	4.21712	1.49951	1.41548	0.350353	1.22345	0.215712	0.652943	0	3.68981
Leucine	4.90222	4.38013	1.42092	0.313102*	4.52302	3.55267	8.88449	4.55849	0.936901	0.356518	7.73741			3.14842	0.297931	0.500084	0.283333	0.319156	3.28074	5.2441	3.08969	1.33466	0.262634	2.16009
				Sign outlier
1	exp13-phospos6k1_3					exp13-s6k1tot_1
		Band No.	Volume (Int)	Rel. Quant.			Band No.	Volume (Int)	Rel. Quant.		phospo/total		WT SAL	KO SAL	WT LEU	KO LEU		WT SAL	KO SAL	WT LEU	KO LEU		These values are / S6K1 total
WT SAL	Lane 1	1	893112	0.112102		Lane 1		9420624	1.87251		0.0598673		0.0598673	0.0414019	0.570823	0.288792		1.42243	0.983694	13.5626	6.86161		See below for /loading
KO SAL	Lane 2	2	723333	0.0907915		Lane 2		11032704	2.19293		0.0414019		0.050071	0.0237309	0.523844	0.0268095		1.18967	0.563838	12.4464	0.636986
WT LEU	Lane 3	3	6025854	0.756355		Lane 3		6666240	1.32503		0.570823		0.0583135	0.127076	0.222858	0.0458378		1.38551	3.01927	5.29503	1.08909
KO LEU	Lane 4	4	3663942	0.459892		Lane 4	1	8011728	1.59246		0.288792		0.0348326	0.0250085	0.0216849	0.022285		0.827612	0.594194	0.515226	0.529484
WT LEU	Lane 5	7	5427114	0.681202		Lane 5	1	6542304	1.30039		0.523844		0.0311725	0.0277329	0.311377	0.0180565		0.740648	0.658924	7.39821	0.429017
KO LEU	Lane 6	8	392088	0.0492142		Lane 6	1	9235440	1.8357		0.0268095		0.0153677	0.0209246	0.326309	0.0514289		0.365132	0.497161	7.753	1.22193
WT LEU	Lane 7	9	1714161	0.215159		Lane 7	1	4857216	0.965453		0.222858		0.0304184	0.051633	0.325014	0.0875563		0.722732	1.22678	7.72222	2.08031
KO LEU	Lane 8	10	600831	0.0754153		Lane 8	1	8277360	1.64526		0.0458378		0.0944722	0.0124666	0.0919685	0.200664		2.24463	0.296201	2.18514	4.76771
INS POOL	Lane 9		7966965	1		Lane 9	1	5031024	1		1		0.0444368	0.0325386	0.093957	0.0754482		1.0558	0.773107	2.23239	1.79263
															0.0194226	0.0241448				0.461474	0.573672
													0.00192925	0.147602	0.635277	0.102818		0.0458383	3.50697	15.094	2.44293
	exp13-phospos6k1_2					exp13-s6k1tot_1
		Band No.	Volume (Int)	Rel. Quant.			Band No.	Volume (Int)	Rel. Quant.		phospo/total		0.0420881	0.0510114	0.285685	0.0858038		1	1.21201	6.78778	2.03867
WT SAL	Lane 1	5	180301	0.0552119		Lane 1	1	5885040	1.10267		0.050071		0.00818358	0.0148708	0.0662584	0.0258461		0.194439	0.353325	1.57428	0.614095
KO SAL	Lane 2	6	103563	0.0317131		Lane 2	1	7132272	1.33636		0.0237309
WT LEU	Lane 3	11	110297	0.0337752		Lane 3	1	8312736	1.55755		0.0216849
KO LEU	Lane 4	12	80438	0.0246318		Lane 4	1	5899104	1.10531		0.022285
WT LEU	Lane 5	13	1155103	0.353716		Lane 5	1	6062784	1.13598		0.311377
KO LEU	Lane 6	14	95867	0.0293564		Lane 6	1	8677056	1.62581		0.0180565
WT LEU	Lane 7	15	1257334	0.385022		Lane 7	1	6297360	1.17993		0.326309
INS POOL	Lane 8		3265620	1		Lane 8	1	5337072	1		1
2	exp13-phospos6k1_2					S6K1 tot
		mouse	Volume (Int)	Rel. Quant.			mouse	Volume (Int)	Rel. Quant.		phospo/total
WT SAL	Lane 1	20	94460	0.0416928		Lane 1	20	10250677	0.714977		0.0583135
KO SAL	Lane 2	21	178060	0.0785922		Lane 2	21	8867023	0.618468		0.127076
WT LEU	Lane 3	22	315040	0.139052		Lane 3	22	6133908	0.427835		0.325014
KO LEU	Lane 4	23	134400	0.0593215		Lane 4	23	16537322	1.15347		0.0514289
WT SAL	Lane 5	24	94180	0.0415692		Lane 5	24	17109830	1.1934		0.0348326
KO SAL	Lane 6	25	67620	0.0298461		Lane 6	25	17110419	1.19344		0.0250085
WT LEU	Lane 7	26	210940	0.0931048		Lane 7	26	14514200	1.01235		0.0919685
KO LEU	Lane 8	27	277380	0.12243		Lane 8	27	20047545	1.3983		0.0875563
WT SAL	Lane 9	28	76300	0.0336773		Lane 9	28	15489119	1.08035		0.0311725
KO SAL	Lane 10	29	77580	0.0342423		Lane 10	29	17702240	1.23472		0.0277329
	Lane 11	POOL	2265620	1		Lane 11	POOL	14337072	1		1
3	exp13-phospos6k1_2					S6K1 tot
		mouse	Volume (Int)	Rel. Quant.			mouse	Volume (Int)	Rel. Quant.		phospo/total
WT SAL	Lane 1	30	43567	0.0192296		Lane 1	30	9180864	1.2513		0.0153677
KO SAL	Lane 2	31	44954	0.0198418		Lane 2	31	6957412	0.948255		0.0209246
WT LEU	Lane 3	32	86222	0.0380567		Lane 3	32	2971836	0.405044		0.093957
KO LEU	Lane 4	33	281162	0.124099		Lane 4	33	4537568	0.618444		0.200664
WT SAL	Lane 5	34	63707	0.028119		Lane 5	34	6782440	0.924407		0.0304184
KO SAL	Lane 6	35	123443	0.0544853		Lane 6	35	7742392	1.05524		0.051633
WT SAL	Lane 7	36	275595	0.121642		Lane 7	36	9447200	1.2876		0.0944722
KO LEU	Lane 8	37	204630	0.0903196		Lane 8	37	8783264	1.19711		0.0754482
KO SAL	Lane 9	38	32490	0.0143404		Lane 9	38	8439928	1.15031		0.0124666
	Lane 10	POOL	2265620	1		Lane 10	POOL	7337072	1
3						S6K1 tot
		mouse	Volume (Int)	Rel. Quant.			mouse	Volume (Int)	Rel. Quant.		phospo/total
WT SAL	Lane 1	52	197427	0.0394811		Lane 1	52	1.78153e+06	0.888478		0.0444368
KO SAL	Lane 2	53	165249	0.0330463		Lane 2	53	2.03643e+06	1.0156		0.0325386
WT SAL	Lane 3	54	0	0		Lane 3	54	1.9539e+06	0.974442		0
KO SAL	Lane 4	55	0	0		Lane 4	55	1.54246e+06	0.769249		0
WT LEU	Lane 5	58	85249.3	0.017048		Lane 5	58	1760001	0.877743		0.0194226
KO LEU	Lane 6	59	62537.1	0.0125061		Lane 6	59	1.03859e+06	0.517961		0.0241448
WT SAL	Lane 7	56	5451.37	0.00109016		Lane 7	56	1.13304e+06	0.565068		0.00192925
KO SAL	Lane 8	57	937132	0.187406		Lane 8	57	2.54588e+06	1.26968		0.147602
WT LEU	Lane 9	60	5.50545e+06	1.10097		Lane 9	60	3.47504e+06	1.73306		0.635277
KO LEU	Lane 10	61	636627	0.127312		Lane 10	61	2.48281e+06	1.23822		0.102818
POOL	Lane 10		5.00054e+06	1		Lane 11	POOL	2005145	1
GEL 1	exp13-phospos6k1_3					Gel
		Band No.	Volume (Int)	Rel. Quant.			Band No.	Volume (Int)	Rel. Quant.		phospo/ loading		WT SAL	KO SAL	WT LEU	KO LEU		WT SAL	KO SAL	WT LEU	KO LEU
WT SAL	Lane 1	1	893112	0.112102		Lane 1		55190058	10.9699		0.010219		0.010219	0.00752297	0.0670717	0.0430764		0.746899	0.549847	4.90222	3.14842
KO SAL	Lane 2	2	723333	0.0907915		Lane 2		60717336	12.0686		0.00752297		0.00519124	0.00364275	0.0599286	0.00407627		0.379424	0.266246	4.38013	0.297931
WT LEU	Lane 3	3	6025854	0.756355		Lane 3		56733879	11.2768		0.0670717		0.0286652	0.0576983	0.0194409	0.00684211		2.09511	4.21712	1.42092	0.500084
KO LEU	Lane 4	4	3663942	0.459892		Lane 4	1	53712129	10.6762		0.0430764		0.0301309	0.0205162	0.00428383	0.00387654		2.20224	1.49951	0.313102	0.283333
WT LEU	Lane 5	7	5427114	0.681202		Lane 5	1	57187167	11.3669		0.0599286		0.020148	0.0193665	0.0618836	0.00436666		1.4726	1.41548	4.52302	0.319156
KO LEU	Lane 6	8	392088	0.0492142		Lane 6	1	60741357	12.0734		0.00407627		0.00395298	0.0047935	0.0486074	0.0448868		0.28892	0.350353	3.55267	3.28074
WT LEU	Lane 7	9	1714161	0.215159		Lane 7	1	55679913	11.0673		0.0194409		0.010036	0.0167391	0.121557	0.0717493		0.733523	1.22345	8.88449	5.2441
KO LEU	Lane 8	10	600831	0.0754153		Lane 8	1	55453116	11.0222		0.00684211		0.0314786	0.00295136	0.0623689	0.0422728		2.30074	0.215712	4.55849	3.08969
INS POOL	Lane 9		7966965	1		Lane 9	1	46135824	9.17027		0.109048		0.010365	0.00893351	0.0128186	0.0182607		0.757571	0.652943	0.936901	1.33466
													0	0	0.00487786	0.00359334		0	0	0.356518	0.262634
													0.00031417	0.0504837	0.105863	0.0295542		0.0229624	3.68982	7.73741	2.16009
GEL 2	exp13-phospos6k1_2					Gel
		Band No.	Volume (Int)	Rel. Quant.			Band No.		Rel. Quant.				0.0136819	0.0175135	0.0517001	0.0247777		1	1.28004	3.77872	1.81098
WT SAL	Lane 1	5	180301	0.0552119		Lane 1	1	56762847	10.6356		0.00519124		0.00359611	0.00584754	0.0118082	0.00698661		0.262837	0.427392	0.863051	0.510645
KO SAL	Lane 2	6	103563	0.0317131		Lane 2	1	46463550	8.70581		0.00364275
WT LEU	Lane 3	11	110297	0.0337752		Lane 3	1	42079335	7.88435		0.00428383
KO LEU	Lane 4	12	80438	0.0246318		Lane 4	1	33912042	6.35405		0.00387654
WT LEU	Lane 5	13	1155103	0.353716		Lane 5	1	30505803	5.71583		0.0618836
KO LEU	Lane 6	14	95867	0.0293564		Lane 6	1	35880387	6.72286		0.00436666
WT LEU	Lane 7	15	1257334	0.385022		Lane 7	1	42275226	7.92105		0.0486074
INS POOL	Lane 8		3265620	1		Lane 8	1	37245453	6.97863		0.143295
GEL 3	exp13-phospos6k1_2					Gel
		mouse	Volume (Int)	Rel. Quant.			mouse		Rel. Quant.
WT SAL	Lane 1	20	94460	0.0416928		Lane 1	20	20852928	1.45448		0.0286652
KO SAL	Lane 2	21	178060	0.0785922		Lane 2	21	19528848	1.36212		0.0576983
WT LEU	Lane 3	22	315040	0.139052		Lane 3	22	16400592	1.14393		0.121557
KO LEU	Lane 4	23	134400	0.0593215		Lane 4	23	18947592	1.32158		0.0448868
WT SAL	Lane 5	24	94180	0.0415692		Lane 5	24	19779696	1.37962		0.0301309
KO SAL	Lane 6	25	67620	0.0298461		Lane 6	25	20856996	1.45476		0.0205162
WT LEU	Lane 7	26	210940	0.0931048		Lane 7	26	21402504	1.49281		0.0623689
KO LEU	Lane 8	27	277380	0.12243		Lane 8	27	24464196	1.70636		0.0717493
WT SAL	Lane 9	28	76300	0.0336773		Lane 9	28	23964372	1.6715		0.020148
KO SAL	Lane 10	29	77580	0.0342423		Lane 10	29	25349616	1.76812		0.0193665
	Lane 11	POOL	2265620	1		Lane 11	POOL	22688280	1.58249		0.631915
GEL 4	exp13-phospos6k1_2					Gel
		mouse	Volume (Int)	Rel. Quant.			mouse		Rel. Quant.
WT SAL	Lane 1	30	43567	0.0192296		Lane 1	30	35691861	4.86459		0.00395298
KO SAL	Lane 2	31	44954	0.0198418		Lane 2	31	30370455	4.13932		0.0047935
WT LEU	Lane 3	32	86222	0.0380567		Lane 3	32	21782778	2.96887		0.0128186
KO LEU	Lane 4	33	281162	0.124099		Lane 4	33	21539274	2.93568		0.0422728
WT SAL	Lane 5	34	63707	0.028119		Lane 5	34	20557107	2.80181		0.010036
KO SAL	Lane 6	35	123443	0.0544853		Lane 6	35	23881974	3.25497		0.0167391
WT SAL	Lane 7	36	275595	0.121642		Lane 7	36	28352541	3.86429		0.0314786
KO LEU	Lane 8	37	204630	0.0903196		Lane 8	37	36290133	4.94613		0.0182607
KO SAL	Lane 9	38	32490	0.0143404		Lane 9	38	35650308	4.85893		0.00295136
	Lane 10	POOL	2265620	1		Lane 10	POOL	39335016	5.36113
GEL 5		mouse	Volume (Int)	Rel. Quant.		Gel	mouse		Rel. Quant.
WT SAL	Lane 1	52	197427	0.0394811		Lane 1	52	7637739	3.80907		0.010365
KO SAL	Lane 2	53	165249	0.0330463		Lane 2	53	7417315	3.69914		0.00893351
WT SAL	Lane 3	54	0	0		Lane 3	54	6873275	3.42782		0
KO SAL	Lane 4	55	0	0		Lane 4	55	7095502	3.53865		0
WT LEU	Lane 5	58	85249.3	0.017048		Lane 5	58	7007952	3.49499		0.00487786
KO LEU	Lane 6	59	62537.1	0.0125061		Lane 6	59	6978608	3.48035		0.00359334
WT SAL	Lane 7	56	5451.37	0.00109016		Lane 7	56	6957776	3.46996		0.00031417
KO SAL	Lane 8	57	937132	0.187406		Lane 8	57	7443518	3.71221		0.0504837
WT LEU	Lane 9	60	5.50545e+06	1.10097		Lane 9	60	20853528	10.4		0.105863
KO LEU	Lane 10	61	636627	0.127312		Lane 10	61	8637645	4.30774		0.0295542
POOL	Lane 10		5.00054e+06	1		Lane 11	POOL	8303843	4.14127

## Sheet: Fig2A S6K1
We did not use S6K1 for the analysis

## Sheet: Fig2A pS6
	pRPS6						pRPS6					Loading
Gel 1		Band No.	Volume (Int)	Rel. Quant.			WT SAL	KO SAL	WT LEU	KO LEU		WT SAL	KO SAL	WT LEU	KO LEU
WT SAL	Lane 1	1	1054323	13.465			13.465	22.3701	140.648	161.281		119.625	131.606	122.971	116.422
KO SAL	Lane 2	1	1751595	22.3701			23.8008	28.1859	126.419	12.7772		152.402	124.75	123.954	131.658
WT LEU	Lane 3	1	11012838	140.648			0.741699	0.371784	84.0586	13.4409		91.9106	86.0746	120.687	120.195
KO LEU	Lane 4	1	12628467	161.281			7.74207	1.9415	55.5298	4.6855		87.1802	91.9285	112.978	91.0502
WT LEU	Lane 5	1	9898743	126.419			4.04964	1.48004	141.113	8.51595		105.624	111.73	81.9048	96.3349
KO LEU	Lane 6	1	1000467	12.7772					102.357	66.2078				113.504	83.5127
WT LEU	Lane 7	1	6581856	84.0586					54.5061	41.8935				72.2866	107.827
KO LEU	Lane 8	1	1052436	13.4409					61.0865					94.3329
INS POOL	Lane 9	1	7830081	100
							9.95985	10.8699	95.7148	44.1146		111.349	109.218	105.327	106.714
	pRPS6						4.0539	5.95901	13.975	25.1397		11.7231	8.89744	6.44207	7.72302
Gel 2		Band No.	Volume (Int)	Rel. Quant.					0.00146938					0.597217
WT SAL	Lane 1	1	2529753	23.8008
KO SAL	Lane 2	1	2995842	28.1859
WT LEU	Lane 3	1	5902179	55.5298			pRPS6/loading					pRPS6/loading
KO LEU	Lane 4	1	498015	4.6855			WT SAL	KO SAL	WT LEU	KO LEU		WT SAL	KO SAL	WT LEU	KO LEU
WT LEU	Lane 5	1	14998692	141.113			0.11256	0.169978	1.14374	1.38532		1.39326	2.10397	14.1571	17.1473
KO LEU	Lane 6	1	905148	8.51595			0.156171	0.22594	1.01989	0.0970488		1.93307	2.79666	12.6241	1.20126
WT LEU	Lane 7	1	10879371	102.357			0.00806979	0.00431932	0.696501	0.111826		0.0998869	0.053464	8.62121	1.38417
INS POOL	Lane 8	1	10628859	100			0.0888054	0.0211196	0.491507	0.0514606		1.09922	0.261416	6.08382	0.636973
							0.03834	0.0132465	1.72289	0.0883994		0.474568	0.163964	21.3257	1.0942
2									0.901788	0.792787				11.1622	9.81302
Gel 3		mouse	Volume (Int)	Rel. Quant.					0.754028	0.388523				9.33327	4.8091
WT SAL	Lane 1	20	59550	0.741699					0.647563					8.01546
KO SAL	Lane 2	21	29850	0.371784
WT LEU	Lane 3	22	4376220	54.5061			0.0807893	0.0869207	0.922239	0.416481		1	1.07589	11.4154	5.15515
KO LEU	Lane 4	23	5315730	66.2078			0.0263117	0.0462631	0.173576	0.224785		0.325683	0.57264	2.1485	2.78237
WT SAL	Lane 5	24	621600	7.74207					0.0010554					0.0010554
KO SAL	Lane 6	25	155880	1.9415
WT LEU	Lane 7	26	4904550	61.0865
KO LEU	Lane 8	27	3363570	41.8935
WT SAL	Lane 9	28	325140	4.04964
KO SAL	Lane 10	29	118830	1.48004
	Lane 11	POOL	8028859	100
For loading see FIG2A loading

## Sheet: Fig2A Hyper 4EBP1
	WT						KO
Saline	1.12889	0.871109	1.01246				1.05894	0.648924	0.998745
Leucine	1.60932	1.50908	1.15631	0.690116	1.44072	1.39192	1.59035	0.613915	0.602585	0.475587	0.521933
	Hyper						4ebp1					HYPER					TOT
		Band No.	Volume (Int)	Rel. Quant.				Band No.	Volume (Int)	Rel. Quant.		WT SAL	KO SAL	WT LEU	KO LEU		WT SAL	KO SAL	WT LEU	KO LEU
WT SAL	Lane 1	1	3377829	856.178		WT SAL	Lane 1	1	5056974	1281.79		856.178	748.922	1584.46	778.144		1281.79	1195.28	1663.97	826.938
KO SAL	Lane 2	2	2954679	748.922		KO SAL	Lane 2	1	4715685	1195.28		301.233	110.01	1164.94	395.522		584.435	286.513	1304.66	1088.85
WT LEU	Lane 3	3	6251076	1584.46		WT LEU	Lane 3	1	6564753	1663.97				1283.54	352.748				1876.03	989.353
KO LEU	Lane 4	4	3069963	778.144		KO LEU	Lane 4	1	3262467	826.938				118.113	49.0377				289.255	174.263
WT LEU	Lane 5	7	4595955	1164.94		WT LEU	Lane 5	1	5147181	1304.66				229.669	121.006				269.419	391.831
KO LEU	Lane 6	8	1560429	395.522		KO LEU	Lane 6	1	4295772	1088.85				640.685					777.924
WT LEU	Lane 7	9	5063877	1283.54		WT LEU	Lane 7	1	7401381	1876.03
KO LEU	Lane 8	10	1391676	352.748		KO LEU	Lane 8	1	3903237	989.353		578.706	429.466	836.901	339.292		933.113	740.899	1030.21	694.247
INS POOL	Lane 9		394524	100		INS POOL	Lane 9	1	246422	62.4605		277.472	319.456	244.256	128.029		348.678	454.386	281.889	176.387
														0.124485					0.362131
		Band No.	Volume (Int)	Rel. Quant.				Band No.	Volume (Int)	Rel. Quant.
WT SAL	Lane 1	5	7300008	301.233		WT SAL	Lane 1	1	14163031	584.435		WT SAL	KO SAL	WT LEU	KO LEU		WT SAL	KO SAL	WT LEU	KO LEU
KO SAL	Lane 2	6	2665953	110.01		KO SAL	Lane 2	1	6943265	286.513		0.667955	0.626564	0.952218	0.940994		1.12889	1.05894	1.60932	1.59035
WT LEU	Lane 3	11	2862318	118.113		WT LEU	Lane 3	1	7009727	289.255		0.515427	0.383962	0.892907	0.363248		0.871109	0.648924	1.50908	0.613915
KO LEU	Lane 4	12	1188366	49.0377		KO LEU	Lane 4	1	4223040	174.263				0.68418	0.356544				1.15631	0.602585
WT LEU	Lane 5	13	5565742	229.669		WT LEU	Lane 5	1	6529017	269.419				0.408335	0.281401				0.690116	0.475587
KO LEU	Lane 6	14	2932437	121.006		KO LEU	Lane 6	1	9495533	391.831				0.852462	0.308823				1.44072	0.521933
WT LEU	Lane 7	15	15526191	640.685		WT LEU	Lane 7	1	18851994	777.924				0.823583					1.39192
INS POOL	Lane 8		2423372	100		INS POOL	Lane 8	1	3539446	146.055
												0.591691	0.505263	0.768948	0.450202		1	0.853931	1.29958	0.760874
												0.0762638	0.121301	0.080858	0.123631		0.128891	0.205007	0.136656	0.208945
														0.052765					0.052765
For loading, see figure 2A loading
Used additional saline from test experiment

## Sheet: Fig2B and C S6 IF
	WT					KO
STV	1.70473	0.285196	1.01007			1.21177	0.591772	0.299321	0.563778
LEU	3.50261	4.03165	1.90048	5.63378		2.29575	1.02579	1.00671	0.688536	0.441256
Tile 2 (POS)		Area	Mean	Min	Max	IntDen	RawIntDen		Fluorescence		NB: You can use excel to perform this calculation for you.CTCF = Integrated Density – (Area of selected cell X Mean fluorescence of background readings)
To meas	1	272.729	41.148	1	101	11222.3	103424768		10198.5
Backg	2	5.305	3.754		16	19.911	183503
Tile 1 (neg)	3	308.686	18.81	0	101	5806.4	53511735		5036.53		NEG	POS	WT STR	KO STR	WT LEU	KO LEU		A	NEG	POS	WT STR	KO STR	WT LEU	KO LEU
	4	7.162	2.494	0	14	17.858	164580				5036.53	10198.5	3085.97	2193.6	10262.2	6726.22			0.456325	0.924013	0.452528	0.32167	0.929782	0.609415
													516.273	1071.25	11812.2	1856.93					0.0757065	0.157088	1.07022	0.272301
6	5	403.103	29.009	0	101	11693.6	107767962		10262.2				1828.47	541.842	3440.32	1822.38					0.268128	0.079456	0.50449	0.267235
	6	6.249	3.551	0	19	22.191	204516							1020.57	10198.5	1246.41						0.149657	1.49551	0.182775
																798.778								0.117133
7	7	420.777	18.383	1	101	7735.24	71287987		6726.22		5036.53	10198.5	1810.24	1206.81	8928.28	2490.14			0.456325	0.924013	0.265454	0.176968	1	0.289772
	8	7.646	2.398	0	11	18.338	169002								0.026789								0.036092
																			NEG	POS	WT STR	KO STR	WT LEU	KO LEU
10	9	424.517	29.576	0	101	12555.5	115711553		11812.2										1.71903	3.48088	1.70473	1.21177	3.50261	2.29575
	10	10.012	1.751	0	30	17.53	161554														0.285196	0.591772	4.03165	1.02579
																					1.01007	0.299321	1.90048	1.00671
5	11	236.781	23.918	10	101	5663.39	52193754		2193.6													0.563778	5.63378	0.688536
	12	2.964	14.654	9	94	43.438	400324																	0.441256
																			1.71903	3.48088	1	0.666661	3.76713	1.09161
9	13	205.536	21.229	8	101	4363.23	40211564		1856.93
	14	6.724	12.194	7	19	81.997	755685
11	15	254.983	19.831	9	101	5056.59	46601496		1822.38
	16	11.374	12.684	8	20	144.263	1329526
13	17	130.798	21.881	8	101	2862.03	26376475		1246.41
	18	10.579	12.352	7	20	130.672	1204275
52	19	235.874	27.527	11	101	6492.94	59838902		3085.97
	20	11.832	14.444	9	40	170.9	1575015
53	21	147.273	22.545	10	101	3320.25	30599460		1071.25
	22	15.026	15.271	9	33	229.458	2114685
54	23	118.903	16.41	8	100	1951.19	17982206		516.273
	24	16.02	12.068	7	24	193.331	1781743
55	25	78.65	23.392	3	94	1839.8	16955625		541.842
	26	16.32	16.503	3	36	269.318	2482035
56	27	202.394	24.768	10	101	5012.94	46199216		1828.47
	28	21.857	15.734	9	100	343.897	3169352
57	29	115.036	24.398	12	101	2806.62	25865816		1020.57
	30	15.455	15.526	10	83	239.957	2211447
60	31	260.671	25.761	9	101	6715.13	61886627		3440.32
	32	22.817	12.563	7	20	286.638	2641659
61	33	179.306	19.698	10	101	3531.94	32550354		798.778
	34	34.225	15.243	9	100	521.703	4808016
1			WT	GAV	RAPA			54							5							6								7
2		193352	WT	GAV	Leu
3		193352	WT	GAV	INS+ LEU
4		192631	WT	GAV	SAL
5		193358	KO	GAV	SAL
6		193352	WT	GAV	0.4g/kg Leu
7		193358	KO	GAV	0.4g/kg Leu
8		193352	WT	GAV	0.4g/kg Leu
9			KO	GAV	0.4g/kg Leu
10		192631	WT	GAV	0.4g/kg Leu
11		193356	KO	GAV	0.4g/kg Leu
12		196648	WT	GAV	0.4g/kg Leu
13		193358	KO	GAV	0.4g/kg Leu
14		196648	WT	GAV	0.4g/kg Leu
15		196648	WT	GAV	0.4g/kg Leu
52		192632	WT	GAV	SAL
53		193357	KO	GAV	SAL
54		192632	WT	GAV	SAL			56							55							10								9
55		193357	KO	GAV	SAL
56		192632	WT	GAV	SAL
57		193357	KO	GAV	SAL
58		193353	WT	GAV	0.4g/kg Leu
59		193359	KO	GAV	0.4g/kg Leu
60		193353	WT	GAV	0.4g/kg Leu
61		193359	KO	GAV	0.4g/kg Leu
																														11
								52							57							60
																														13
															53							POS
																						number 2
																														61

## Sheet: Fig2D Puromycin 
gel ex38 puro
Lane	Band No.	Band Label	Mol. Wt. (KDa)	Relative Front	Adj. Volume (Int)	Volume (Int)	Abs. Quant.	gel	RAPA	WT	KO
1	RAPA		N/A	0.58312	6781824	13849443	N/A		13849443	18423642	13226523
2	WT	LEU	N/A	0.545918	8506860	18423642	N/A			12685992	12973614
3	WT	LEU	N/A	0.553435	6440958	12685992	N/A			12396543	14435910
4	WT	LEU	N/A	0.555273	6395109	12396543	N/A			11547684	14263824
5	WT	LEU	N/A	0.56147	5497182	11547684	N/A
6	KO	LEU	N/A	0.59292	7265718	13226523	N/A
7	KO	LEU	N/A	0.568182	6496551	12973614	N/A
8	KO	LEU	N/A	0.565491	7541856	14435910	N/A
9	KO	LEU	N/A	0.59799	7581702	14263824	N/A
POOL
gel ex38 puro
Lane	Band No.	Band Label	Mol. Wt. (KDa)	Relative Front	Adj. Volume (Int)	Volume (Int)	Abs. Quant.		RAPA	WT	KO		gel	RAPA	WT	KO		gel	RAPA	WT	KO
1	RAPA		N/A	0.58312	6781824	4566253	N/A		4566253	10759232	4150741			13849443	18423642	13226523			0.329707	0.583991	0.31382
2	WT	LEU	N/A	0.545918	8506860	10759232	N/A			6526711	4420789				12685992	12973614				0.514482	0.340752
3	WT	LEU	N/A	0.553435	6440958	6526711	N/A			7006284	4131224				12396543	14435910				0.56518	0.286177
4	WT	LEU	N/A	0.555273	6395109	7006284	N/A			7137741	4274977				11547684	14263824				0.61811	0.299708
5	WT	LEU	N/A	0.56147	5497182	7137741	N/A
6	KO	LEU	N/A	0.59292	7265718	4150741	N/A
7	KO	LEU	N/A	0.568182	6496551	4420789	N/A
8	KO	LEU	N/A	0.565491	7541856	4131224	N/A
9	KO	LEU	N/A	0.59799	7581702	4274977	N/A
POOL

## Sheet: FIG2E pAMPK
WT	PHD1ko
0.269071	0.570179
1.33365	1.22803
0.333598	0.590693
1.60047	0.57092
0.471242	0.597216
1.81107	0.952693
1.28572	0.632176
0.89517
	p-AMPK
		Band No.	Volume (Int)	Rel. Quant.			WT SAL	KO SAL	WT LEU	KO LEU		WT SAL	KO SAL	WT LEU	KO LEU
WT SAL	Lane 1	1	1087200	94.1747			94.1747	208.688	62.2981	88.8822		548.071	573.134	292.429	235.626
KO SAL	Lane 2	1	2409200	208.688			212.026	192.521	129.624	99.5821		248.952	245.492	126.826	273.134
WT LEU	Lane 3	1	719200	62.2981					135.974	73.8577				451.836	193.657
KO LEU	Lane 4	1	1026100	88.8822					288.113	134.961				249.113	221.832
WT LEU	Lane 5	1	1496450	129.624					224.661	168.122				273.622	416.443
KO LEU	Lane 6	1	1149625	99.5821					185.228					324.019
WT LEU	Lane 7	1	1569750	135.974
KO LEU	Lane 8	1	852650	73.8577			153.1	200.604	170.983	113.081		398.511	409.313	286.308	268.138
INS POOL	Lane 9	1	1154450	100			58.9256	8.08378	32.4306	17.0506		149.559	163.821	43.1424	39.2224
									0.17196					0.766655
		Band No.	Volume (Int)	Rel. Quant.
WT SAL	Lane 1	1	992175	212.026			WT SAL	KO SAL	WT LEU	KO LEU		WT SAL	KO SAL	WT LEU	KO LEU
KO SAL	Lane 2	1	900900	192.521			0.17183	0.364118	0.213037	0.377218		0.335768	0.711513	0.416289	0.737111
WT LEU	Lane 3	1	1348225	288.113			0.851673	0.784224	1.02207	0.364591		1.66423	1.53243	1.99719	0.712437
KO LEU	Lane 4	1	631550	134.961					0.300936	0.381383				0.588052	0.745251
WT LEU	Lane 5	1	1051300	224.661					1.15655	0.608392				2.25999	1.18884
KO LEU	Lane 6	1	786725	168.122					0.821063	0.403709				1.60442	0.788877
WT LEU	Lane 7	1	866775	185.228					0.571658					1.11706
INS POOL	Lane 8	1	467950	100
							0.511751	0.574171	0.680886	0.427058		1	1.12197	1.3305	0.834504
							0.339922	0.210053	0.15679	0.0457709		0.664232	0.41046	0.306378	0.0894398
									0.188054					0.325489
												Abs			Rel
												WT	KO		WT	KO
												0.335768	0.711513		0.269071	0.570179
												1.66423	1.53243		1.33365	1.22803
												0.416289	0.737111		0.333598	0.590693
												1.99719	0.712437		1.60047	0.57092
												0.588052	0.745251		0.471242	0.597216
												2.25999	1.18884		1.81107	0.952693
												1.60442	0.788877		1.28572	0.632176
												1.11706			0.89517
												1.24788

## Sheet: FIG2F pTSC2
2	pTSC2
		mouse	Volume (Int)	Rel. Quant.
WT SAL	Lane 1	20	362240	11557.7
KO SAL	Lane 2	21	371638	15403.6
WT LEU	Lane 3	22	371366	15630.1
KO LEU	Lane 4	23	381591	16181.4
WT SAL	Lane 5	24	388567	8081.63
KO SAL	Lane 6	25	396816	14097.6
WT LEU	Lane 7	26	378032	12983.1
KO LEU	Lane 8	27	398605	18585.7
WT SAL	Lane 9	28	400724	17199.2
KO SAL	Lane 10	29	391272	9749.16
	Lane 11	POOL	2265620	5.68387
3	pTSC2
		mouse	Volume (Int)	Rel. Quant.
WT SAL	Lane 1	30	354794	16208.8
KO SAL	Lane 2	31	350402	17778.2
WT LEU	Lane 3	32	357940	12785.5
KO LEU	Lane 4	33	366619	13630.7
WT SAL	Lane 5	34	380581	18036.6
KO SAL	Lane 6	35	390672	20520.8
WT SAL	Lane 7	36	388658	17821.9
KO LEU	Lane 8	37	413745	38682.1
KO SAL	Lane 9	38	396234	18861.1
	Lane 10	POOL	455148	39181.8																					Used the normal loading indicated in FIG2A loading
																									(See gel 4)

[truncated: 43 more sheets: FIG2G Redd1 expression, FIG3B phd1 expression, FIG3 take 1 C pS6K1, FIG3C pS6K1 , FIG3C pRPS6, FIG3C p4EBP1 ser65 , FIG3D S6K1 in vitro, FIG3E S6K1 in vitro, FIG3F mRNA AA tr, FIG3G Leucine MS, FIG3H Leucine uptake (gav), FIG4A LRS, FIG4B SESTRIN1, FIG4C SESTRIN2, FIG4D LRSov, FIG4F RagA k 142 in vitro, FIG4G RagA k 142 in vivo, FIG4I Co-localization, Fig5A, Fig5B …]
